# Supplementary material for: Direct interpretation of the X-ray and neutron three-dimensional difference pair distribution functions (3D-ΔPDFs) of yttria-stabilized zirconia
Source: Acta Crystallogr B Struct Sci Cryst Eng Mater. 2023 Feb 24;79(Pt 2):138–47. doi: 10.1107/S205252062300121X (PMC10088481; doi:10.1107/S205252062300121X)
Supplement: Supplementary file 2 [file b-79-00138-sup2.zip]

Archive with 16 entries (16 files):
- Y_neutron_0p5_0_0.html
- __MACOSX/._Y_neutron_0p5_0_0.html
- Y_neutron_0p5_0p5_0.html
- __MACOSX/._Y_neutron_0p5_0p5_0.html
- Y_neutron_0p5_0p5_0p5.html
- __MACOSX/._Y_neutron_0p5_0p5_0p5.html
- Y_neutron_0p25_0p25_0p25.html
- __MACOSX/._Y_neutron_0p25_0p25_0p25.html
- Y_xray_0p5_0_0.html
- __MACOSX/._Y_xray_0p5_0_0.html
- Y_xray_0p5_0p5_0.html
- __MACOSX/._Y_xray_0p5_0p5_0.html
- Y_xray_0p5_0p5_0p5.html
- __MACOSX/._Y_xray_0p5_0p5_0p5.html
- Y_xray_0p25_0p25_0p25.html
- __MACOSX/._Y_xray_0p25_0p25_0p25.html
